# Supplementary material for: The Chemo-Sensitizing Effect of Doxorubicin of Apple Extract-Enriched Triterpenic Complex on Human Colon Adenocarcinoma and Human Glioblastoma Cell Lines
Source: Pharmaceutics. 2022 Nov 24;14(12):2593. doi: 10.3390/pharmaceutics14122593 (PMC9781225; doi:10.3390/pharmaceutics14122593)
Supplement: Supplementary file 1 [file pharmaceutics-14-02593-s001.zip]

Archive with 1 entries (1 files):
- pharmaceutics-2021412-supplementary.pdf
